# Supplementary material for: Detection of Hydroxychloroquine Retinopathy via Hyperspectral and Deep Learning through Ophthalmoscope Images
Source: Diagnostics (Basel). 2023 Jul 14;13(14):2373. doi: 10.3390/diagnostics13142373 (PMC10377856; doi:10.3390/diagnostics13142373)
Supplement: Supplementary file 1 [file diagnostics-13-02373-s001.zip]

Archive with 1 entries (1 files):
- diagnostics-2432435-supplementary.pdf
